# Supplementary material for: Unambiguous Stereochemical Assignment of Cyclo(Phe-Pro), Cyclo(Leu-Pro), and Cyclo(Val-Pro) by Electronic Circular Dichroic Spectroscopy
Source: Molecules. 2021 Oct 2;26(19):5981. doi: 10.3390/molecules26195981 (PMC8512403; doi:10.3390/molecules26195981)
Supplement: Supplementary file 1 [file molecules-26-05981-s001.zip]

Archive with 1 entries (1 files):
- molecules-1367872-SI.pdf
